# Supplementary material for: SurvCNN: A Discrete Time-to-Event Cancer Survival Estimation Framework Using Image Representations of Omics Data
Source: Cancers (Basel). 2021 Jun 22;13(13):3106. doi: 10.3390/cancers13133106 (PMC8269306; doi:10.3390/cancers13133106)
Supplement: Supplementary file 1 [file cancers-13-03106-s001.zip]

Archive with 2 entries (2 files):
- Additional_File1.xlsx
- Additional_File2.pdf
